# Supplementary material for: Correction to: A gene expression assay for simultaneous measurement of microsatellite instability and anti-tumor immune activity
Source: J Immunother Cancer. 2019 Mar 15;7:76. doi: 10.1186/s40425-019-0560-x (PMC6419377; doi:10.1186/s40425-019-0560-x)
Supplement: Supplementary file 1 — Code and data for training analysis in TCGA data. The R code and data used in the TCGA analyses are included in this zip file. Code executes in the directory in which it is placed. (ZIP 120895 kb) [file 40425_2019_560_MOESM1_ESM.zip]

Archive with 29 entries (26 files):
- tcga analysis/data/
- tcga analysis/data/COAD.mut.RData
- tcga analysis/data/expression and mutation data for MSI-relevant cancers.RData
- tcga analysis/data/KEGG_Biocarta_Reactome_Gene_List.csv
- tcga analysis/data/STAD.mut.RData
- tcga analysis/data/TIS weights with HKs.csv
- tcga analysis/data/UCEC.mut.RData
- tcga analysis/MSIscore.r
- tcga analysis/plots/
- tcga analysis/plots/Additional File 17 - TMB vs HPS.tiff
- tcga analysis/plots/Figure 1 - key4 vs mut.tiff
- tcga analysis/plots/Figure 2 - volcano plots.tiff
- tcga analysis/plots/Figure 3 - DE score vs LOE scores.tiff
- tcga analysis/plots/Figure 5 - TIS vs. MSI score.tiff
- tcga analysis/plots/for supplement - SDs of MMR genes in TCGA.csv
- tcga analysis/plots/NPV and PPV for detecting hypermutation.csv
- tcga analysis/plots/NPV and PPV for detecting MSI.csv
- tcga analysis/plots/Supplemental table 3 - pathway enrichment results.csv
- tcga analysis/results/
- tcga analysis/results/DE results - genes vs hypermutation.RData
- tcga analysis/results/DE signature scores and calls.RData
- tcga analysis/results/DE signature weights with FDR.csv
- tcga analysis/results/DE signature weights.csv
- tcga analysis/results/key4 loss algorithm - parameters and function.RData
- tcga analysis/results/key4loss calls in TCGA.RData
- tcga analysis/results/MSI predictor scores in TCGA.RData
- tcga analysis/results/parameters for MSI algorithm.RData
- tcga analysis/results/TIS scores in TCGA.RData
- tcga analysis/TCGA MSI analysis.r
