# Supplementary material for: Correction to: A gene expression assay for simultaneous measurement of microsatellite instability and anti-tumor immune activity
Source: J Immunother Cancer. 2019 Mar 15;7:76. doi: 10.1186/s40425-019-0560-x (PMC6419377; doi:10.1186/s40425-019-0560-x)
Supplement: Supplementary file 1 — Code and data for training analysis in TCGA data. The R code and data used in the TCGA analyses are included in this zip file. Code executes in the directory in which it is placed. (ZIP 120895 kb) [file 40425_2019_560_MOESM1_ESM.zip › tcga analysis/data/TIS weights with HKs.csv]

	TIS
CCL5	0.008346
CD27	0.072293
CD274	0.042853
CD276	-0.0239
CD8A	0.031021
CMKLR1	0.151253
CXCL9	0.074135
CXCR6	0.004313
HLA-DQA1	0.020091
HLA-DRB1	0.058806
HLA-E	0.07175
IDO1	0.060679
LAG3	0.123895
NKG7	0.075524
PDCD1LG2	0.003734
PSMB10	0.032999
STAT1	0.250229
TIGIT	0.084767
ABCF1	-0.1142788
C14orf102	-0.1142788
G6PD	-0.1142788
OAZ1	-0.1142788
POLR2A	-0.1142788
SDHA	-0.1142788
STK11IP	-0.1142788
TBC1D10B	-0.1142788
TBP	-0.1142788
UBB	-0.1142788
