# Supplementary material for: Correction to: A gene expression assay for simultaneous measurement of microsatellite instability and anti-tumor immune activity
Source: J Immunother Cancer. 2019 Mar 15;7:76. doi: 10.1186/s40425-019-0560-x (PMC6419377; doi:10.1186/s40425-019-0560-x)
Supplement: Supplementary file 1 — Code and data for training analysis in TCGA data. The R code and data used in the TCGA analyses are included in this zip file. Code executes in the directory in which it is placed. (ZIP 120895 kb) [file 40425_2019_560_MOESM1_ESM.zip › tcga analysis/MSIscore.r]

##### function to run the MSI tests:
# arguments: 
# exprdata: log2-scale expression data, with samples in rows and genes in columns. Expects all algorithm genes to be present.
# sds: Pre-specified standard deviations of the 4 MMR Loss algorithm genes in MSS samples. 
# centers: Pre-specified means of the 4 MMR Loss algorithm genes in MSS samples. If NULL, will be estimated within the data .
# DE.sd: Pre-specified standard deviation of the Hypermutation Predictor score in MSS samples.
# DE.center: Pre-specified mean of the Hypermutatoin Predictor score in MSS samples. If NULL, will be estimated within the data .
# inter.centers: logical, for whether to infer gene/score centers.
# plotresults: logical, for whether to return relevant plots.
# returns: scores and pvals for each indiv gene, each alg, and combo:
MSIscore = function(exprdata=NULL,sds,centers=NULL,DE.sd,DE.center=NULL,infer.centers = FALSE,plotresults=TRUE)
{
  # fixed variables:
  key4genes = c("MLH1","MSH2","MSH6","PMS2")
  DEwts = c(-0.312177047,-0.19894472,-0.183495047,-0.190233492,-0.115149694,
            0.214675551,0.19483545,0.206972119,0.1949352,0.18858168)
  names(DEwts) = c("EPM2AIP1","TTC30A","SMAP1","RNLS","WNT11",
                   "SFXN1","SREBF1","TYMS","EIF5AL1","WDR76")
  
  ## use Mclust to infer centers, if needed:
  if(infer.centers)
  {
    ## get LOE gene centers:
    centers = c()
    par(mfrow=c(2,2))
    for(gene in key4genes)
    {
      set.seed(1)
      mc = Mclust(exprdata[,gene],G=1:2)
      centers[gene]=max(mc$parameters$mean)
      if(plotresults)
      {
        hist(exprdata[,gene],breaks=20,xlab=gene,col=rgb(0,0,1,0.5),main="",cex.lab=1.5)
        abline(v=centers[gene],col=2,lwd=3)
      }
    }
    # calc uncentered DE score:
    DE0 = exprdata[,names(DEwts)]%*%DEwts
    ## get DE score center:
    mc = Mclust(DE0,G=1:2)
    DE.center=min(mc$parameters$mean)
    if(plotresults)
    {
      hist(DE0,breaks=20,xlab="DE score",col=rgb(0,0,1,0.5),main="",cex.lab=1.5)
      abline(v=DE.center,col=2,lwd=3)
    }
  }
  
  ### with centers in hand, run LOE method
  genepvals = genescores = genecalls = c()
  for(gene in key4genes)
  {
    temp = score.loss.one.gene(x=exprdata[,gene],m=centers[gene],sd=sds[gene]) #,p.thresh=0.01)
    genescores = cbind(genescores,temp$score)
    genepvals = cbind(genepvals,temp$pval)
    #genecalls = cbind(genecalls,temp$call)
  }
  colnames(genescores)=colnames(genepvals)=key4genes  #colnames(genecalls)=
  ## sample-level output:
  # score:
  LOE = apply(genescores,1,min)
  # center and scale score per the expectation and sd of the minimum of 4 N(0,1) rvs:
  LOE = (LOE+1.03)/.69
  # p-val, assuming LOE is roughly N(0,1) now:
  LOE.pval = pnorm(LOE)
  
  ### now calc DE Z-score:
  DE = (exprdata[,names(DEwts)]%*%DEwts - DE.center)/DE.sd
  # DE p-value:
  DE.pval = 1-pnorm(DE)
    
  ### and now get the joint score:
  joint = sqrt(pmax(DE,0)^2 + pmin(LOE,0)^2)
  
  ## save results:
  scores = cbind(joint,DE,LOE,DE.pval,LOE.pval,genescores)
  colnames(scores)[1:4]=c("joint","DE","LOE","DE.pval")
  return(scores)
}


##### supporting function for LOE test:
score.loss.one.gene = function(x,m,sd,p.thresh=0.01)
{
  ### calc linear score: diff from center, scaled by sd implied by iqr:
  score = (x-m)/sd
  ### calc pval: 
  pval = pnorm(score)
  # call:
  call = 1*(pval < p.thresh)
  
  # save results:
  names(score) = names(call) = names(pval) = names(x)
  out = list(score = score, pval=pval,call=call)
  return(out)
}
