# Supplementary material for: Correction to: A gene expression assay for simultaneous measurement of microsatellite instability and anti-tumor immune activity
Source: J Immunother Cancer. 2019 Mar 15;7:76. doi: 10.1186/s40425-019-0560-x (PMC6419377; doi:10.1186/s40425-019-0560-x)
Supplement: Supplementary file 1 — Code and data for training analysis in TCGA data. The R code and data used in the TCGA analyses are included in this zip file. Code executes in the directory in which it is placed. (ZIP 120895 kb) [file 40425_2019_560_MOESM1_ESM.zip › tcga analysis/plots/for supplement - SDs of MMR genes in TCGA.csv]

	MLH1	MSH2	MSH6	PMS2
COAD	0.3241	0.4108	0.4198	0.3259
STAD	0.4245	0.602	0.4814	0.4314
UCEC	0.4543	0.7312	0.6158	0.4217
