# Supplementary material for: Correction to: A gene expression assay for simultaneous measurement of microsatellite instability and anti-tumor immune activity
Source: J Immunother Cancer. 2019 Mar 15;7:76. doi: 10.1186/s40425-019-0560-x (PMC6419377; doi:10.1186/s40425-019-0560-x)
Supplement: Supplementary file 1 — Code and data for training analysis in TCGA data. The R code and data used in the TCGA analyses are included in this zip file. Code executes in the directory in which it is placed. (ZIP 120895 kb) [file 40425_2019_560_MOESM1_ESM.zip › tcga analysis/plots/NPV and PPV for detecting hypermutation.csv]

	COAD	STAD	UCEC
TPR LOE	0.77 (0.62 - 0.87)	0.8 (0.69 - 0.88)	0.73 (0.63 - 0.81)
TPR DE	0.65 (0.5 - 0.78)	0.74 (0.63 - 0.83)	0.83 (0.74 - 0.9)
TPR joint	0.79 (0.65 - 0.89)	0.79 (0.67 - 0.87)	0.74 (0.65 - 0.82)
TPR MSI	0.86 (0.73 - 0.93)	0.88 (0.78 - 0.94)	0.74 (0.65 - 0.82)
FPR LOE	0.1 (0.06 - 0.15)	0.11 (0.07 - 0.16)	0.13 (0.08 - 0.19)
FPR DE	0.02 (0.01 - 0.05)	0.04 (0.02 - 0.08)	0.12 (0.08 - 0.18)
FPR joint	0.04 (0.02 - 0.08)	0.03 (0.02 - 0.07)	0.03 (0.01 - 0.07)
FPR MSI	0.01 (0 - 0.04)	0 (0 - 0.03)	0.01 (0 - 0.05)
