# Supplementary material for: Correction to: A gene expression assay for simultaneous measurement of microsatellite instability and anti-tumor immune activity
Source: J Immunother Cancer. 2019 Mar 15;7:76. doi: 10.1186/s40425-019-0560-x (PMC6419377; doi:10.1186/s40425-019-0560-x)
Supplement: Supplementary file 1 — Code and data for training analysis in TCGA data. The R code and data used in the TCGA analyses are included in this zip file. Code executes in the directory in which it is placed. (ZIP 120895 kb) [file 40425_2019_560_MOESM1_ESM.zip › tcga analysis/plots/NPV and PPV for detecting MSI.csv]

	COAD	STAD	UCEC
TPR LOE	0.9 (0.76 - 0.96)	0.92 (0.82 - 0.96)	0.94 (0.86 - 0.98)
TPR DE	0.74 (0.59 - 0.85)	0.8 (0.68 - 0.88)	0.94 (0.86 - 0.98)
TPR joint	0.9 (0.76 - 0.96)	0.9 (0.8 - 0.95)	0.93 (0.84 - 0.97)
FPR LOE	0.26 (0.2 - 0.32)	0.3 (0.24 - 0.36)	0.36 (0.3 - 0.43)
FPR DE	0.17 (0.12 - 0.23)	0.23 (0.18 - 0.29)	0.37 (0.31 - 0.43)
FPR joint	0.21 (0.16 - 0.28)	0.25 (0.19 - 0.31)	0.3 (0.24 - 0.36)
