# Supplementary material for: Correction to: A gene expression assay for simultaneous measurement of microsatellite instability and anti-tumor immune activity
Source: J Immunother Cancer. 2019 Mar 15;7:76. doi: 10.1186/s40425-019-0560-x (PMC6419377; doi:10.1186/s40425-019-0560-x)
Supplement: Supplementary file 1 — Code and data for training analysis in TCGA data. The R code and data used in the TCGA analyses are included in this zip file. Code executes in the directory in which it is placed. (ZIP 120895 kb) [file 40425_2019_560_MOESM1_ESM.zip › tcga analysis/results/DE signature weights with FDR.csv]

	wts	COAD	STAD	UCEC
EPM2AIP1	-0.312177047293821	2.12735117365459e-19	1.49065578624282e-35	6.79756374509136e-24
TTC30A	-0.198944719704862	1.5446012691895e-13	5.22126502265815e-17	2.58872967566483e-07
SMAP1	-0.183495047269516	7.95545522616804e-18	2.56724639140353e-13	0.0012510964810752
RNLS	-0.190233491863933	2.22986590728948e-14	0.000155853661749932	4.5237940480398e-18
WNT11	-0.115149693867867	1.51891218606468e-08	0.0367906930994321	7.01764053030562e-06
SFXN1	0.214675551068603	1.21935589213921e-15	1.10642951837266e-16	0.000228984682726967
SREBF1	0.194835449566196	8.57638907027318e-11	5.48494948690555e-14	8.62261123672421e-06
TYMS	0.20697211914415	2.08369899817702e-17	2.73495755297258e-14	0.00161108138913661
EIF5AL1	0.194935200449895	5.99005246468369e-13	2.85780841351872e-13	9.05848418575506e-05
WDR76	0.188581679771157	4.25705330356029e-12	3.79682295750072e-09	2.674310119403e-07
