# Supplementary material for: Correction to: A gene expression assay for simultaneous measurement of microsatellite instability and anti-tumor immune activity
Source: J Immunother Cancer. 2019 Mar 15;7:76. doi: 10.1186/s40425-019-0560-x (PMC6419377; doi:10.1186/s40425-019-0560-x)
Supplement: Supplementary file 1 — Code and data for training analysis in TCGA data. The R code and data used in the TCGA analyses are included in this zip file. Code executes in the directory in which it is placed. (ZIP 120895 kb) [file 40425_2019_560_MOESM1_ESM.zip › tcga analysis/results/DE signature weights.csv]

	x
EPM2AIP1	-0.312177047293821
TTC30A	-0.198944719704862
SMAP1	-0.183495047269516
RNLS	-0.190233491863933
WNT11	-0.115149693867867
SFXN1	0.214675551068603
SREBF1	0.194835449566196
TYMS	0.20697211914415
EIF5AL1	0.194935200449895
WDR76	0.188581679771157
