# Supplementary material for: Correction to: A gene expression assay for simultaneous measurement of microsatellite instability and anti-tumor immune activity
Source: J Immunother Cancer. 2019 Mar 15;7:76. doi: 10.1186/s40425-019-0560-x (PMC6419377; doi:10.1186/s40425-019-0560-x)
Supplement: Supplementary file 1 — Code and data for training analysis in TCGA data. The R code and data used in the TCGA analyses are included in this zip file. Code executes in the directory in which it is placed. (ZIP 120895 kb) [file 40425_2019_560_MOESM1_ESM.zip › tcga analysis/TCGA MSI analysis.r]

##################
## TCGA analysis of MMRd/MSI/Hypermutation ##
rm(list=ls())
library(mclust)
library(pheatmap)
library(ggplot2)
library(dplyr)
library(tidyr)
library(ggthemes)
library(binom)
library(forestplot)
library(xtable)
library(VennDiagram)

# source algorithm functions:
source("MSIscore.r")

### coloring functions: ####
fadecols = function(cols,fade=.5)
{
  fcols = c()
  for(i in 1:length(cols))
  {
    tmp = as.vector(col2rgb(cols[i])/256)
    fcols[i] = rgb(tmp[1],tmp[2],tmp[3],fade)
  }
  
  return(fcols)
}

#################################
#####     load data    ##########
#################################

load("data/expression and mutation data for MSI-relevant cancers.RData")

str(rna)
str(mut)
str(clin)

rna[["ESCA"]]=mut[["ESCA"]] = clin[["ESCA"]] = NULL

# move MSI to uppercase, and create a new variable, "msi.status", where MSI-L is coded as MSS (for plots, since no one cares about MSI-L)
for(name in names(clin))
{
  clin[[name]]$msi.status = clin[[name]]$mononucleotide_and_dinucleotide_marker_panel_analysis_status = toupper(clin[[name]]$mononucleotide_and_dinucleotide_marker_panel_analysis_status)
  clin[[name]]$msi.status[clin[[name]]$msi.status =="MSI-L"]="MSS"
}

# log-transform the mut data:
if(max(mut[[1]])>100)
{
  for(cancer in names(mut))
  {
    mut[[cancer]] = log2(pmax(mut[[cancer]],1))
  }
}


#################################
#####   MLH1 and key4 analysis:   ##########
#################################

#### frequency of low outliers of each of the key4 genes across TCGA, and association with hypermutation ####
key4genes = c("MLH1","MSH2","MSH6","PMS2") #,"EPCAM")

### plot mutfreq vs. expression (tiled plots, with horiz lines at median and cutoff, colored by MSI)

# set up ggplot df: expression, gene name, mut, cancer type:
id = gene = expr = mutfreq = msi = msi.with.low = cancer = motifA = motifC = c()
for(can in names(rna))
{
  for(g in c(key4genes))
  {
    id = c(id,rownames(rna[[can]]))
    gene = c(gene,rep(g,nrow(rna[[can]])))
    expr = c(expr,rna[[can]][,g])
    cancer = c(cancer,rep(can,nrow(rna[[can]])))
    mutfreq = c(mutfreq,(mut[[can]]))
    msi = c(msi,as.character(clin[[can]]$msi.status))
    msi.with.low = c(msi.with.low,as.character(clin[[can]]$mononucleotide_and_dinucleotide_marker_panel_analysis_status))
    motifA = c(motifA,log2(pmax(clin[[can]]$Number.of.mutations.A.motif,1)))
    motifC = c(motifC,log2(pmax(clin[[can]]$Number.of.mutations.A.motif,1)))
  }
}
# fix up MSI:
msi[msi=="INDETERMINATE"] = NA
# assemble a data frame:
plotdf = cbind(data.frame(cancer),id,gene,expr,msi,mutfreq,motifA,motifC)
plotdf = plotdf[!is.na(plotdf$msi),]
# color by MSI:
msicol = scale_colour_manual(plotdf$msi,name="MSI status",
                             values = c(fadecols("red",.6),fadecols("blue",.3),fadecols("grey50",.3)))
# center each gene to have median = 0:
for(gene in unique(plotdf$gene))
{
  plotdf[plotdf$gene==gene,"expr"] = plotdf[plotdf$gene==gene,"expr"] - median(plotdf[plotdf$gene==gene,"expr"])
}

## plot it: 
tiff("plots/Figure 1 - key4 vs mut.tiff",width=8,height=8,units="in",res=300)
# color by MSI:
g = ggplot(plotdf,aes(x=mutfreq,y=expr))+ geom_point(aes(colour = msi),size=1) #geom_point(col = I(plotdf$pointcol),size=1) 
g2 = g + facet_grid(gene~cancer,scales="fixed") 
g3 = g2 +labs(y = "Median-centered log2 MMR gene expression",x = "Log2 mutation load",size=2)+theme_few()  #theme_tufte()#+ geom_rangeframe()
print(g3+msicol+
        theme(legend.text=element_text(size=12),legend.title = element_text(size=14))+
        guides(colour = guide_legend(override.aes = list(size=2)))+
        theme(axis.text = element_text(size=10),axis.title=element_text(size=16),strip.text = element_text(size=13)))
dev.off()


#################
## define metric for LOE:
#################

# how many iqrs gets you to the 99.9th percentile of the distribution?
# fn to get iqr:
get.iqr = function(x){diff(quantile(x,c(0.25,0.75)))}

########### 
# get the parameters for each gene in TCGA:
########### 

centers = iqrs = sds = matrix(NA,length(rna),4,dimnames = list(names(rna),key4genes))  
par(mfrow=c(4,4))
par(mar=c(2,0,2,0))
for(cancer in names(rna))
{
  for(gene in key4genes)
  {
    # for the genes where it mistakenly gets 2 clusters, force G to 1:
    G=1:2
    if((cancer =="ESCA")&(gene == "MSH6")){G=1}
    if((cancer =="STAD")&(gene == "PMS2")){G=1}
    # model-based clustering to get classification:
    set.seed(0)
    mc = Mclust(rna[[cancer]][,gene],G=G)
    # identify upper class:
    top = which(mc$parameters$mean==max(mc$parameters$mean))
    # save mean of the upper cluster
    centers[cancer,gene]=mc$parameters$mean[top]
    # get IQR of upper class:
    in.upper = mc$classification==top
    iqrs[cancer,gene] = get.iqr(rna[[cancer]][in.upper,gene])
    # unbiased procedure: get SD in MSS samples:
    tempmsi = as.character(clin[[cancer]]$mononucleotide_and_dinucleotide_marker_panel_analysis_status)
    sds[cancer,gene] = sd(rna[[cancer]][(tempmsi=="MSS")|(is.na(tempmsi)),gene])
    # plot the estimates:
    hist(rna[[cancer]][,gene],breaks=20,xlab="",col=fadecols("grey50",.3),main=gene,cex.lab=1.5,ylab="")
    abline(v=centers[cancer,gene],col=2,lwd=2)
    abline(v=centers[cancer,gene]+c(-2,2)*sds[cancer,gene],col="orange",lwd=2)
  }
}
save(centers,sds,score.loss.one.gene,file="results/key4 loss algorithm - parameters and function.RData")
rm(iqrs)  #making sure we don't accidentally keep using them

write.csv(round(sds,4),file="plots/for supplement - SDs of MMR genes in TCGA.csv")

#################
## calc LOE scores in TCGA
#################

iqr.of.normal = diff(qnorm(c(0.25,0.75)))
# how many iqrs gets you to the 99.9th percentile of the distribution?
iqr.thresh = qnorm(0.995)/iqr.of.normal

pvals = calls = scores = scoreany = callany = list()
for(cancer in names(rna))
{
  pvals[[cancer]] = calls[[cancer]] = scores[[cancer]] = rna[[cancer]][,key4genes]*NA
  for(gene in key4genes)
  {
    temp = score.loss.one.gene(x = rna[[cancer]][,gene],m=centers[cancer,gene],sd=sds[cancer,gene],p.thresh=0.005)
    scores[[cancer]][,gene] = temp$score
    pvals[[cancer]][,gene] = temp$pval
    calls[[cancer]][,gene] = temp$call
  }
  # score for any gene being lost:
  scoreany[[cancer]] = apply(scores[[cancer]],1,min)
  callany[[cancer]] = 1*(scoreany[[cancer]] < -iqr.thresh)
}
save(scores,pvals,calls,scoreany,callany,file="results/key4loss calls in TCGA.RData")

### plot LOE scores vs. mutation burden:
tempmut = tempscore = tempmsi = tempid = tempcancer = c()
for(cancer in names(rna))
{
  tempcancer = c(tempcancer,rep(cancer,nrow(rna[[cancer]])))
  tempmut = c(tempmut,mut[[cancer]])
  tempscore = c(tempscore,apply(scores[[cancer]],1,min))
  tempmsi = c(tempmsi,as.character(clin[[cancer]]$msi.status))
  tempid = c(tempid,rownames(rna[[cancer]]))
}
msi[msi=="INDETERMINATE"] = NA
plotdf2 = cbind(data.frame(tempid),tempcancer,tempmut,tempscore,tempmsi)
plotdf2 = plotdf2[!is.na(plotdf2$tempmsi),]
# add color:
plotdf2$tempmsi = factor(plotdf2$tempmsi,levels = c("MSI-H","MSS"))
msicol2 = scale_colour_manual(plotdf2$tempmsi,name="MSI status",
                              values = c(fadecols("red",.6),fadecols("blue",.4)))


#################
## get hypermutation calls: by eye:
#################

### 
thresholds = c()
thresholds["COAD"] = 8.4
thresholds["STAD"] = 8.6
thresholds["UCEC"] = 7.2

hypermut = mut
#pdf("hypermutation calls - no ESCA.pdf")
par(mfrow=c(2,2))
for(cancer in names(rna))
{
  hist(mut[[cancer]],breaks=50,col=fadecols("grey50",.3),main=cancer,xlab="Log2 Mutation Load",ylab="")
  abline(v=thresholds[cancer],col=2,lwd=2)
  hypermut[[cancer]] = 1*(mut[[cancer]]>thresholds[cancer])
}
#dev.off()

### for paper text: ratio of ml in non-hypermutated cancers:  ###
2^-(mean(mut[["COAD"]][hypermut[["COAD"]]==0])-mean(mut[["UCEC"]][hypermut[["UCEC"]]==0]))
2^-(mean(mut[["COAD"]][hypermut[["COAD"]]==0])-mean(mut[["STAD"]][hypermut[["STAD"]]==0]))
2^-(mean(mut[["UCEC"]][hypermut[["UCEC"]]==0])-mean(mut[["STAD"]][hypermut[["STAD"]]==0]))

### for paper text: MLH1's detection of hypermut COAD:  ###
for(cancer in names(calls)){print(mean(calls[[cancer]][,"MLH1"]))}
for(cancer in names(calls)){print(mean(calls[[cancer]][hypermut[[cancer]]==1,"MLH1"]))}
table(calls$COAD[hypermut$COAD==1,"MLH1"])  # 14   29
29/(29+14) # 0.674

#####################
#### clustering of mut load ####
#####################
mcs = list()
for(cancer in names(rna))
{
  mcs[[cancer]] = Mclust(mut[[cancer]],G=4:5,modelNames="E")
}
par(mfrow=c(2,1))
for(cancer in names(mut))
{
  hist(mut[[cancer]],breaks=40,col="grey50",main=cancer)
  plot(mcs[[cancer]],"classification")
}

#####################
#### DE analysis ####
#####################

## run DE analysis in each cancer type

# heatmap of signed FDRs, only in genes with at least one FDR < 0.05?
# or heatmap of estimated, only in genes with at least one FDR < 0.05?
# the point: there's considerable consistent DE assoc with hypermut in these cancer types

##  DE models: assoc w hypermut:
# id genes present in all datasets:
sharedgenes = colnames(rna[[1]])
for(cancer in names(rna))
{
  sharegenes = intersect(sharedgenes,colnames(rna[[cancer]]))
}
# init results objects:
ests = pvs = fdrs = matrix(NA,length(sharegenes),length(rna),dimnames = list(sharegenes,names(rna)))
if(TRUE)
{
  # run DE models:
  for(cancer in names(rna))
  {
    print(cancer)
    for(gene in colnames(rna[[cancer]]))
    {
      mod = summary(lm(rna[[cancer]][,gene]~hypermut[[cancer]]))$coef
      ests[gene,cancer] = mod[2,1]
      pvs[gene,cancer] = mod[2,4]
    }
  }
  # get FDRs:
  for(cancer in names(rna))
  {
    fdrs[,cancer] = p.adjust(pvs[,cancer],method = "BH")
  }
  save(ests,pvs,fdrs,file = "results/DE results - genes vs hypermutation.RData")
}
load("results/DE results - genes vs hypermutation.RData")

### identify overlaps:
sig.up = (fdrs<0.05)&(ests>0)
table(rowSums(sig.up))
sig.dn = (fdrs<0.05)&(ests<0)
table(rowSums(sig.dn))

### How well do the up/dn genes overlap?
table(sig.up[,1],sig.up[,2])
chisq.test(table(sig.up[,1],sig.up[,2]))
chisq.test(table(sig.up[,1],sig.up[,3]))
chisq.test(table(sig.up[,3],sig.up[,2]))
chisq.test(table(sig.dn[,1],sig.dn[,2]))
chisq.test(table(sig.dn[,1],sig.dn[,3]))
chisq.test(table(sig.dn[,3],sig.dn[,2]))
# how many overlapping would we expect if it was random?
exp(sum(log(colMeans(sig.dn))))*nrow(sig.dn)
exp(sum(log(colMeans(sig.up))))*nrow(sig.up)

## write the shared up and down genes:
dn3 = rownames(sig.dn)[which(rowSums(sig.dn)==3)]
up3 = rownames(sig.up)[which(rowSums(sig.up)==3)]


## draw volcano plots:
# get colors for each type of finding:
vcols = c(rgb(0,0,0,.2),fadecols("orange",.5),fadecols("cornflowerblue",.5))
vcol = cbind(vcols[1+sig.up[,"COAD"]+2*sig.dn[,"COAD"]],
             vcols[1+sig.up[,"STAD"]+2*sig.dn[,"STAD"]],
             vcols[1+sig.up[,"UCEC"]+2*sig.dn[,"UCEC"]])
colnames(vcol) = c("col.COAD","col.STAT","col.UCEC")
vcol[match(c("EPM2AIP1", "TTC30A", "SMAP1","RNLS","WNT11",
                       "SFXN1","SREBF1","TYMS","EIF5AL1","WDR76"),rownames(fdrs)), ] = rep(c("purple", "red"), each = 5)

## ggplots of volcanos, just one row colored by colon DE
# define df of all genes in all 3 cancers: est, pv, color, cancer
volcdf = cbind(gather(as.data.frame(ests)),-log10(gather(as.data.frame(pvs))[,2]),rep(vcol[,"col.COAD"],3))
colnames(volcdf)=c("cancer","est","pval","col")
volcdf = volcdf[rowSums(is.na(volcdf))==0,]

# extract just the 10 hypermutation predictor genes to plot atop the others:
hpsdf = volcdf[is.element(volcdf$col, c("purple", "red")), ]

tiff("plots/Figure 2 - volcano plots.tiff",width=7,height=4,units="in",res=300)
g = ggplot(volcdf,aes(x=est,y=pval))+ geom_point(aes(colour = I(col)),size=.6) #geom_point(col = I(plotdf$pointcol),size=1) 
g2 = g + facet_wrap(~cancer,scales="fixed") 
g3 = g2 +labs(x = "Log2 fold-change in hypermutated tumors",y = "-log10(p-value)",size=2)+theme_few()#theme_tufte() + geom_rangeframe()
g4 = g3 + geom_point(data = hpsdf, aes(colour = I(col),x=est, y=pval), size = 1.6) #+
#  geom_point(data = hpsdf, aes(colour = I("white"),x=est, y=pval), pch = 1, size = 1.6)
print(g4+theme(legend.text=element_text(size=12),legend.title = element_text(size=14))+
         guides(colour = guide_legend(override.aes = list(size=2)))+
         theme(axis.text = element_text(size=10),axis.title=element_text(size=16),strip.text = element_text(size=13)))
dev.off()


### perform simple gene set enrichment analysis: score each gene set for the % of genes in dn3, up3, or both.
# load gene set info:
genesets = as.matrix(read.csv("data/KEGG_Biocarta_Reactome_Gene_List.csv",row.names = 1,header=F,stringsAsFactors = F)[,-1])
# convert to a list and remove genes not in tcga:
gslist = list()
for(name in rownames(genesets))
{
  gslist[[name]] = intersect(genesets[name,],colnames(rna[[1]]))
}
prop.dn3 = prop.up3 = prop.3 = c()
for(name in names(gslist))
{
  prop.dn3[name] = mean(is.element(gslist[[name]],dn3))
  prop.up3[name] = mean(is.element(gslist[[name]],up3))
  prop.3[name] = mean(is.element(gslist[[name]],c(up3,dn3)))
}


# what are the top pathways?
names(prop.dn3)[order(prop.dn3,decreasing = T)[1:10]]
names(prop.up3)[order(prop.up3,decreasing = T)[1:10]]
names(prop.dn3)[(prop.dn3>0.15)]
names(prop.up3)[(prop.up3>0.15)]
names(prop.up3)[(prop.up3>0.25)]
# just write them for the supplement:
out = round(cbind(prop.dn3,prop.up3),2)
out = out[order(apply(out,1,max),decreasing = T),]
colnames(out) = paste0("Prop. ",c("down","up")," in COAD, STAD, and UCEC")
write.csv(out,file="plots/Supplemental table 3 - pathway enrichment results.csv")


### identify the 10 genes to use:
DE.dn = c("EPM2AIP1",   "TTC30A", "SMAP1","RNLS","WNT11")   #"RNLS" (removed for low signal)  # "FAM179B" (removed bc not in IO360)
DE.up = c("SFXN1","SREBF1","TYMS","EIF5AL1","WDR76")
DE10 = c(DE.dn,DE.up)
fdrs[c(DE.dn,DE.up),]
ests[c(DE.dn,DE.up),]

### now train a linear predictor score: each weight is a gene's average t-stat 
# get each DE10 gene's tstat in each cancer
tstats = matrix(NA,length(DE10),length(rna),dimnames = list(DE10,names(rna)))
for(gene in DE10)
{
  for(cancer in names(rna))
  {
    mod = summary(lm(rna[[cancer]][,gene]~hypermut[[cancer]]))$coef
    tstats[gene,cancer] = mod[2,3]
  }
}
# calc weights:
wts = rowMeans(tstats)
# balance them so they're normalization invariant:
wts[DE.dn] = wts[DE.dn]/sum(abs(wts[DE.dn]))
wts[DE.up] = wts[DE.up]/sum(abs(wts[DE.up]))
write.csv(wts,file="results/DE signature weights.csv")
write.csv(cbind(wts,fdrs[names(wts),]),file="results/DE signature weights with FDR.csv")

## calc DE scores in all datasets:
DEscores = list()
for(cancer in names(rna))
{
  DEscores[[cancer]] = rna[[cancer]][,names(wts)]%*%wts
}
# and get DEcalls:
DEcalls = DEscores
for(cancer in names(rna))
{
  # mclust to get break:
  set.seed(0)
  mc = Mclust(DEscores[[cancer]],G=2)
  is.upper = order(mc$parameters$mean)[2]
  if(is.upper==2){DEcalls[[cancer]] = mc$classification-1}
  if(is.upper==1){DEcalls[[cancer]] = 2-mc$classification}
}
save(DEscores,DEcalls,file="results/DE signature scores and calls.RData")

### plot vs. hypermut:
# add score to plotdf:
tempmut = tempscore = tempmsi = tempid = tempcancer = c()
for(cancer in names(rna))
{
  tempcancer = c(tempcancer,rep(cancer,nrow(rna[[cancer]])))
  tempmut = c(tempmut,mut[[cancer]])
  tempscore = c(tempscore,DEscores[[cancer]])
  tempmsi = c(tempmsi,as.character(clin[[cancer]]$msi.status))
  tempid = c(tempid,rownames(rna[[cancer]]))
}
tempmsi[is.na(tempmsi)] = "NA"
tempmsi[tempmsi=="INDETERMINATE"] = "NA"
plotdf2 = cbind(data.frame(tempid),tempcancer,tempmut,tempscore,tempmsi)
# add color:
plotdf2$tempmsi = factor(plotdf2$tempmsi,levels = c("MSI-H","MSS","NA"))
msicol2 = scale_colour_manual(plotdf2$tempmsi,name="MSI status",
                              values = c(fadecols("red",.6),fadecols("blue",.4),fadecols("grey50",.3)))
                              
g = ggplot(plotdf2,aes(x=tempmut,y=tempscore))
g2 = g + facet_wrap(~tempcancer,scales="free")+
  theme(legend.text=element_text(size=12),legend.title = element_text(size=14))+
  guides(colour = guide_legend(override.aes = list(size=2)))
g3 = g2 +labs(y = "Hypermutation Predictor Score",x = "Log2 Mutation Load",size=2)+theme_tufte()+ geom_rangeframe()
g4 = g3 + geom_point(pch = 16,aes(colour = tempmsi)) + msicol2
print(g4+ theme(axis.title=element_text(size=15)))

####### estimate SDs of DE score within each MSS cluster
# get SD in non-hypermutated cluster:
DE.sds = c()
DE.centers = c()
for(cancer in names(DEscores))
{
  #tempx = DEscores[[cancer]][hypermut[[cancer]]==0]
  tempmsi = as.character(clin[[cancer]]$mononucleotide_and_dinucleotide_marker_panel_analysis_status)
  tempx = DEscores[[cancer]][(tempmsi=="MSS")|is.na(tempmsi)]
  DE.sds[cancer] = sd(tempx)
  DE.centers[cancer] = mean(tempx)
}
save(DE.sds,sds,wts,file="results/parameters for MSI algorithm.RData")
######### eval joint score, and re-calculate DE score with full algorithm (including Z-transformation):
jointscores = DEscores.z = list()
for(cancer in names(rna))
{
  temp = MSIscore(exprdata=rna[[cancer]],sds=sds[cancer,],centers=centers[cancer,],DE.sd=DE.sds[cancer],
                  DE.center=DE.centers[cancer],infer.centers = FALSE,plotresults=TRUE)
  jointscores[[cancer]] = temp[,"joint"]
  DEscores.z[[cancer]] = temp[,"DE"]
}
  


# function to define contours for a given score:
getcontours = function(thresh)
{
  xs = seq(-3,5,length.out = 1000)
  ys = xs*NA
  # 3 bins:x
  bin1 = xs<=0
  bin2 = (xs>0)&(xs<sqrt(thresh))
  bin3 = xs >= sqrt(thresh)
  ys[bin1] = -sqrt(thresh)
  ys[bin2] = -sqrt(thresh - (xs[bin2])^2)
  if(sum(bin3)>0){ys[bin3] = c(0,rep(100,sum(bin3)-1))}
  # data frame for the boundary:
  df0 = data.frame(cbind(xs,ys))
  colnames(df0)=c("x","y")
  return(df0)
}


####### plot LOE vs DE score:
tempmut2 = tempmut = tempscore = tempDEscore = tempjointscore = tempmsi = tempid = tempcancer = c()
for(cancer in names(rna))
{
  tempcancer = c(tempcancer,rep(cancer,nrow(rna[[cancer]])))
  tempmut = c(tempmut,mut[[cancer]])
  tempmut2 = c(tempmut2,c("typical","hypermutated")[1+(mut[[cancer]]>thresholds[cancer])])
  tempscore = c(tempscore,apply(scores[[cancer]],1,min))
  tempDEscore = c(tempDEscore,DEscores.z[[cancer]])
  tempjointscore = c(tempjointscore,jointscores[[cancer]])
  tempmsi = c(tempmsi,as.character(clin[[cancer]]$msi.status))
  tempid = c(tempid,rownames(rna[[cancer]]))
}
tempmsi[tempmsi=="INDETERMINATE"] = NA
plotdf2 = cbind(data.frame(tempid),tempcancer,tempmut,tempmut2,tempDEscore,tempscore,tempjointscore,tempmsi)

plotdf2 = plotdf2[!is.na(plotdf2$tempmsi),]
# add color:
plotdf2$tempmsi[is.na(plotdf2$tempmsi)] = "NA"
plotdf2$tempmsi = factor(plotdf2$tempmsi,levels = c("MSI-H","MSS"))
msicol2 = scale_colour_manual(plotdf2$tempmsi,name="MSI status",
                              values = c(fadecols("red",.6),fadecols("blue",.4)))
mutcol =  scale_colour_manual(plotdf2$tempmut2,name="Mutation load",
                              values = c(fadecols("red",.8),fadecols("grey50",.6)))

# contours for plot:
# set score thresholds for various p-values:
scorethresholds = c(2.057912,2.699444,2.938537,3.428994)^2
names(scorethresholds) = c("0.05","0.01","0.005","0.001")
curve0 = rbind(getcontours(scorethresholds["0.05"]),NA)
curve1 = rbind(getcontours(scorethresholds["0.01"]),NA)
curve2 = rbind(getcontours(scorethresholds["0.005"]),NA)
curve3 = rbind(getcontours(scorethresholds["0.001"]),NA)

# draw plot:
tiff("plots/Figure 3 - DE score vs LOE scores.tiff",width=8,height=4,units="in",res=300)
g = ggplot(plotdf2,aes(x=tempDEscore,y=tempscore))+
  theme(legend.text=element_text(size=12),legend.title = element_text(size=14))+
  guides(colour = guide_legend(override.aes = list(size=2)))
g2 = g + facet_wrap(~tempcancer,scales="free") + coord_cartesian(xlim = range(tempDEscore),ylim=range(tempscore))
g3 = g2 +labs(x = "Hypermutation Predictor Score",y = "MMR Loss Score",size=2)+theme_few()+  #theme_tufte()+ geom_rangeframe()+
  geom_segment(data = curve0, aes(x = x, xend = dplyr::lead(x), y = y, yend = dplyr::lead(y)), size = 0.01,col=rgb(0,0,0,.5)) +
  geom_segment(data = curve1, aes(x = x, xend = dplyr::lead(x), y = y, yend = dplyr::lead(y)), size = 0.01,col=rgb(0,0,0,.5)) +
  geom_segment(data = curve3, aes(x = x, xend = dplyr::lead(x), y = y, yend = dplyr::lead(y)), size = 0.01,col=rgb(0,0,0,.5))

# color by MSI:
g4 = g3 + geom_point(pch = 16,aes(colour = tempmsi))  + msicol2
print(g4+ theme(axis.title=element_text(size=15),strip.text = element_text(size=14.5)))
dev.off()


##################
# summarize rate of LOE and % of hypermut and MSI attributable to LOE or DE:
##################

# for hypermut and for MSI, get ests and CIs for NPV and PPV (when predicted by either LOE or DE or hypermut/MSI)
### hypermut results table:
outtable = c()
for(cancer in names(rna))
{
  fpnums = c()
  # tpr: mut vs. loe:
  temp = callany[[cancer]][hypermut[[cancer]]==1]
  fpnums = rbind(fpnums,binom.confint(n = sum(!is.na(temp)),x=sum(temp,na.rm=T),methods="wilson")[,4:6])
  rownames(fpnums)[nrow(fpnums)]="TPR LOE"
  # fpr: mut vs. loe:
  temp = callany[[cancer]][hypermut[[cancer]]==0]
  fpnums = rbind(fpnums,binom.confint(n = sum(!is.na(temp)),x=sum(temp,na.rm=T),methods="wilson")[,4:6])
  rownames(fpnums)[nrow(fpnums)]="FPR LOE"
  # tpr: mut vs. DE:
  temp = DEcalls[[cancer]][hypermut[[cancer]]==1]
  fpnums = rbind(fpnums,binom.confint(n = sum(!is.na(temp)),x=sum(temp,na.rm=T),methods="wilson")[,4:6])
  rownames(fpnums)[nrow(fpnums)]="TPR DE"
  # fpr: mut vs. DE:
  temp = DEcalls[[cancer]][hypermut[[cancer]]==0]
  fpnums = rbind(fpnums,binom.confint(n = sum(!is.na(temp)),x=sum(temp,na.rm=T),methods="wilson")[,4:6])
  rownames(fpnums)[nrow(fpnums)]="FPR DE"

  # tpr: mut vs. joint:
  tempcalls = 1*(jointscores[[cancer]]>2.699)
  temp = tempcalls[hypermut[[cancer]]==1]
  fpnums = rbind(fpnums,binom.confint(n = sum(!is.na(temp)),x=sum(temp,na.rm=T),methods="wilson")[,4:6])
  rownames(fpnums)[nrow(fpnums)]="TPR joint"
  # fpr: mut vs. joint:
  temp = tempcalls[hypermut[[cancer]]==0]
  fpnums = rbind(fpnums,binom.confint(n = sum(!is.na(temp)),x=sum(temp,na.rm=T),methods="wilson")[,4:6])
  rownames(fpnums)[nrow(fpnums)]="FPR joint"

  # sens/tpr: mut vs. loe:
  temp = 1*(clin[[cancer]]$mononucleotide_and_dinucleotide_marker_panel_analysis_status=="MSI-H")[hypermut[[cancer]]==1]
  fpnums = rbind(fpnums,binom.confint(n = sum(!is.na(temp)),x=sum(temp,na.rm=T),methods="wilson")[,4:6])
  rownames(fpnums)[nrow(fpnums)]="TPR MSI"
  # fpr: mut vs. loe:
  temp = 1*(clin[[cancer]]$mononucleotide_and_dinucleotide_marker_panel_analysis_status=="MSI-H")[hypermut[[cancer]]==0]
  fpnums = rbind(fpnums,binom.confint(n = sum(!is.na(temp)),x=sum(temp,na.rm=T),methods="wilson")[,4:6])
  rownames(fpnums)[nrow(fpnums)]="FPR MSI"
  
  fpnums = round(fpnums,2)
  # get table text:
  tabtext = paste0(fpnums[,1]," (",fpnums[,2]," - ",fpnums[,3],")")
  outtable = cbind(outtable,tabtext)
  colnames(outtable)[ncol(outtable)]=cancer
  rownames(outtable)=rownames(fpnums)
}
outtable = outtable[c(1,3,5,7,2,4,6,8),]
write.csv(outtable,file="plots/NPV and PPV for detecting hypermutation.csv")


### MSI prediction results table:
outtable = c()
for(cancer in names(rna))
{
  tempmsi = as.character(clin[[cancer]]$mononucleotide_and_dinucleotide_marker_panel_analysis_status)
  fpnums = c()
  # tpr: msi vs. loe:
  temp = callany[[cancer]][(tempmsi=="MSI-H")&!is.na(tempmsi)]
  fpnums = rbind(fpnums,binom.confint(n = sum(!is.na(temp)),x=sum(temp,na.rm=T),methods="wilson")[,4:6])
  rownames(fpnums)[nrow(fpnums)]="TPR LOE"
  # fpr: mut vs. loe:
  temp = callany[[cancer]][is.element(tempmsi,c("MSS","MSI-H"))&!is.na(tempmsi)]
  fpnums = rbind(fpnums,binom.confint(n = sum(!is.na(temp)),x=sum(temp,na.rm=T),methods="wilson")[,4:6])
  rownames(fpnums)[nrow(fpnums)]="FPR LOE"
  # tpr: mut vs. DE:
  temp = DEcalls[[cancer]][(tempmsi=="MSI-H")&!is.na(tempmsi)]
  fpnums = rbind(fpnums,binom.confint(n = sum(!is.na(temp)),x=sum(temp,na.rm=T),methods="wilson")[,4:6])
  rownames(fpnums)[nrow(fpnums)]="TPR DE"
  # fpr: mut vs. DE:
  temp = DEcalls[[cancer]][is.element(tempmsi,c("MSS","MSI-H"))&!is.na(tempmsi)]
  fpnums = rbind(fpnums,binom.confint(n = sum(!is.na(temp)),x=sum(temp,na.rm=T),methods="wilson")[,4:6])
  rownames(fpnums)[nrow(fpnums)]="FPR DE"
  
  # tpr: mut vs. joint:
  tempcalls = 1*(jointscores[[cancer]]>2.699)
  temp = tempcalls[(tempmsi=="MSI-H")&!is.na(tempmsi)]
  fpnums = rbind(fpnums,binom.confint(n = sum(!is.na(temp)),x=sum(temp,na.rm=T),methods="wilson")[,4:6])
  rownames(fpnums)[nrow(fpnums)]="TPR joint"
  # fpr: mut vs. joint:
  temp = tempcalls[is.element(tempmsi,c("MSS","MSI-H"))&!is.na(tempmsi)]
  fpnums = rbind(fpnums,binom.confint(n = sum(!is.na(temp)),x=sum(temp,na.rm=T),methods="wilson")[,4:6])
  rownames(fpnums)[nrow(fpnums)]="FPR joint"
  
  fpnums = round(fpnums,2)
  # get table text:
  tabtext = paste0(fpnums[,1]," (",fpnums[,2]," - ",fpnums[,3],")")
  outtable = cbind(outtable,tabtext)
  colnames(outtable)[ncol(outtable)]=cancer
  rownames(outtable)=rownames(fpnums)
}
outtable = outtable[c(1,3,5,2,4,6),]
write.csv(outtable,file="plots/NPV and PPV for detecting MSI.csv")


##### plot vs. TIS:
tiswts = as.matrix(read.csv("data/TIS weights with HKs.csv",row.names = 1))
lTIS = list()
for(name in names(rna))
{
  lTIS[[name]] = rna[[name]][,rownames(tiswts)]%*%tiswts + 8
}


# save TIS scores:
save(lTIS, file = "results/TIS scores in TCGA.RData")
save(jointscores, file = "results/MSI predictor scores in TCGA.RData")

####### plot MSI score vs. TIS:
tempmut2 = tempmut = tempTIS = tempjointscore = tempmsi = tempid = tempcancer = c()
for(cancer in names(rna))
{
  tempcancer = c(tempcancer,rep(cancer,nrow(rna[[cancer]])))
  tempmut = c(tempmut,mut[[cancer]])
  tempmut2 = c(tempmut2,c("typical","hypermutated")[1+(mut[[cancer]]>thresholds[cancer])])
  tempTIS = c(tempTIS,lTIS[[cancer]])
  tempjointscore = c(tempjointscore,jointscores[[cancer]])
  tempmsi = c(tempmsi,as.character(clin[[cancer]]$msi.status))
  tempid = c(tempid,rownames(rna[[cancer]]))
}
tempmsi[tempmsi=="INDETERMINATE"] = NA
plotdf2 = cbind(data.frame(tempid),tempcancer,tempmut,tempmut2,tempDEscore,tempscore,tempjointscore,tempmsi,tempTIS)
plotdf2 = plotdf2[!is.na(plotdf2$tempmsi),]

# add color:
plotdf2$tempmsi = factor(plotdf2$tempmsi,levels = c("MSI-H","MSS"))
msicol2 = scale_colour_manual(plotdf2$tempmsi,name="MSI status",
                              values = c(fadecols("red",.6),fadecols("blue",.3)))
                              #values = c(fadecols("orange",.6),fadecols("chartreuse3",.6),fadecols("cornflowerblue ",.4),fadecols("grey50",.3)))
mutcol =  scale_colour_manual(plotdf2$tempmut2,name="MSI status",
                              values = c(fadecols("red",.8),fadecols("grey50",.6)))

tiff("plots/Figure 5 - TIS vs. MSI score.tiff",width=8,height=4,units="in",res=300)
g = ggplot(plotdf2,aes(x=tempTIS,y=tempjointscore))
g2 = g + facet_wrap(~tempcancer,scales="fixed")+
  theme(legend.text=element_text(size=12),legend.title = element_text(size=14))+
  guides(colour = guide_legend(override.aes = list(size=2)))
g3 = g2 +labs(x = "Tumor Inflammation Signature Score",y = "MSI Predictor Score",size=2)+theme_few()+#theme_tufte()+ geom_rangeframe() + 
  geom_hline(yintercept = 2.699,col = rgb(0,0,0,.5),lty=2) + geom_vline(xintercept = 5.999,col = rgb(0,0,0,.5),lty=2)
# color by MSI:
g4 = g3 + geom_point(pch = 16,aes(colour = tempmsi))  + msicol2
print(g4+ theme(axis.title=element_text(size=15),strip.text = element_text(size=14.5)))
dev.off()


#################
# plot mut burden vs. pole/pold1 status:
#################
poledf = list()
for(cancer in names(mut))
{
  load(paste0("data/",cancer,".mut.RData"))
  temp = get(paste0(cancer,".mut"))
  #rm(paste0(cancer,".mut"))
  
  tmb = temp[[1]]
  pole = pold1 = c()
  for(i in 1:length(temp[[2]]))
  {
    pole[i] = is.element("POLE",temp[[2]][[i]]$Hugo_Symbol)
    pold1[i] = is.element("POLD1",temp[[2]][[i]]$Hugo_Symbol)
  }
  poledf[[cancer]] = cbind(as.data.frame(tmb),pole,pold1)
}

head(poledf[[1]])

# tmb vs. either mut:
par(mfrow=c(2,2))
for(cancer in names(poledf))
{
  boxplot(log2(poledf[[cancer]][,"tmb"])~(poledf[[cancer]]$pole|poledf[[cancer]]$pold1),main=cancer)
  points(1+jitter(as.numeric((poledf[[cancer]]$pole|poledf[[cancer]]$pold1))),log2(poledf[[cancer]][,"tmb"]))
}

# tmb vs. pole mut:
par(mfrow=c(2,2))
for(cancer in names(poledf))
{
  boxplot(log2(poledf[[cancer]][,"tmb"])~(poledf[[cancer]]$pole),main=cancer)
  points(1+jitter(as.numeric((poledf[[cancer]]$pole))),log2(poledf[[cancer]][,"tmb"]))
}

# tmb vs. pold1 mut:
par(mfrow=c(2,2))
for(cancer in names(poledf))
{
  boxplot(log2(poledf[[cancer]][,"tmb"])~(poledf[[cancer]]$pold1),main=cancer)
  points(1+jitter(as.numeric((poledf[[cancer]]$pold1))),log2(poledf[[cancer]][,"tmb"]))
}


#################
# simple summary stats: 
#################
# what % of hypermut is predicted by MSI? What % of non-hypermut are MSS?
p1 = p2 = p3 = c()
for(cancer in names(rna))
{
  tempmsi = as.character(clin[[cancer]]$mononucleotide_and_dinucleotide_marker_panel_analysis_status)
  tempmut2 = c("typical","hypermutated")[1+(mut[[cancer]]>thresholds[cancer])]
  p1[cancer] = mean((tempmsi=="MSI-H")[tempmut2=="hypermutated"],na.rm=T)
  p2[cancer] = mean((tempmsi=="MSI-H")[tempmut2=="typical"],na.rm=T)
  p3[cancer] = mean((tempmut2=="typical")[tempmsi=="MSI-L"],na.rm=T)
}

# freq msi-l in ultramutated:
cancer = "UCEC"
tempmsi = as.character(clin[[cancer]]$mononucleotide_and_dinucleotide_marker_panel_analysis_status)
tempmut2 = c("typical","hypermutated")[1+(mut[[cancer]]>thresholds[cancer])]
tempmut = mut[[cancer]]
tempultramut = (mut[[cancer]]>12)
mean(tempultramut[tempmsi=="MSI-L"],na.rm=T)

##### is mlh1 overlapping with others?
for(cancer in names(rna))
{
  tempmsi = as.character(clin[[cancer]]$mononucleotide_and_dinucleotide_marker_panel_analysis_status)
  pairs(rna[[cancer]][,key4genes],main=cancer,col=1+(tempmsi=="MSI-H"),pch=16)
}


############
###### for additional file 17: relationship between TMB and HPS:
############

hps = cancer = tmb = msi = c()
for(can in names(rna))
{
  hps = c(hps, DEscores[[can]][,1])
  tmb = c(tmb, mut[[can]])
  cancer = c(cancer, rep(can, length(mut[[can]])))
  msi = c(msi,as.character(clin[[can]]$msi.status))
}
msi[msi=="INDETERMINATE"] = NA
# assemble a data frame:
df17 = cbind(data.frame(cancer),msi,tmb,hps)
df17 = df17[!is.na(df17$msi),]
# color by MSI:
msicol = scale_colour_manual(df17$msi,name="MSI status",
                             values = c(fadecols("red",.6),fadecols("blue",.3),fadecols("grey50",.3)))
## plot it: 
tiff("plots/Additional File 17 - TMB vs HPS.tiff",width=8,height=8,units="in",res=300)
# color by MSI:
g = ggplot(df17,aes(x=tmb,y=hps)) + geom_point(aes(colour = msi),size=1) 
g2 = g + facet_wrap(~cancer,scales="fixed") 
g3 = g2 +labs(y = "Hypermutation Predictor score",x = "Log2 mutation load",size=2)+theme_few()  #theme_tufte()#+ geom_rangeframe()
print(g3+msicol+
        theme(legend.text=element_text(size=12),legend.title = element_text(size=14))+
        guides(colour = guide_legend(override.aes = list(size=2)))+
        theme(axis.text = element_text(size=10),axis.title=element_text(size=16),strip.text = element_text(size=13)))
dev.off()

for(can in names(rna)){
  print(cor(DEscores[[can]][,1], mut[[can]]))
}


  
