# Supplementary material for: Correction to: A gene expression assay for simultaneous measurement of microsatellite instability and anti-tumor immune activity
Source: J Immunother Cancer. 2019 Mar 15;7:76. doi: 10.1186/s40425-019-0560-x (PMC6419377; doi:10.1186/s40425-019-0560-x)
Supplement: Supplementary file 2 — Code and data for the validation dataset analyses. The R code and data used in the colorectal and endometrial/neuroendocrine validation analyses are included in this zip file. Code executes in the directory in which it is placed. (ZIP 456 kb) [file 40425_2019_560_MOESM2_ESM.zip]

Archive with 5 entries (5 files):
- validation with CRC and endo data/crc and endo validation.r.r
- validation with CRC and endo data/CRC validation data.RData
- validation with CRC and endo data/endometrial validation data.RData
- validation with CRC and endo data/parameters for MSI algorithm.RData
- validation with CRC and endo data/supplemental figure 1 - MMR genes vs. MSI in validation.tiff
