# Supplementary material for: Correction to: A gene expression assay for simultaneous measurement of microsatellite instability and anti-tumor immune activity
Source: J Immunother Cancer. 2019 Mar 15;7:76. doi: 10.1186/s40425-019-0560-x (PMC6419377; doi:10.1186/s40425-019-0560-x)
Supplement: Supplementary file 2 — Code and data for the validation dataset analyses. The R code and data used in the colorectal and endometrial/neuroendocrine validation analyses are included in this zip file. Code executes in the directory in which it is placed. (ZIP 456 kb) [file 40425_2019_560_MOESM2_ESM.zip › validation with CRC and endo data/crc and endo validation.r.r]

##### analyze the validation data: endo and crc datasets:
rm(list=ls())
library(ggplot2)
library(tidyr)
library(ggthemes)
library(extrafont)
library(pROC)
# fn to draw decision rules/ score contours: for the xs and ys fitting:
#   sqrt(max(x,0)^2 + min(y,0)^2) = sqrt(thresh)
getcontours = function(threshold)
{
  thresh = threshold^2
  xs = seq(-3,5,length.out = 1000)
  ys = xs*NA
  # 3 bins:x
  bin1 = xs<0
  bin2 = (xs>0)&(xs<sqrt(thresh))
  bin3 = xs >= sqrt(thresh)
  ys[bin1] = -sqrt(thresh)
  ys[bin2] = -sqrt(thresh - (xs[bin2])^2)
  if(sum(bin3)>0){ys[bin3] = c(0,rep(100,sum(bin3)-1))}
  # data frame for the boundary:
  df0 = data.frame(cbind(xs,ys))
  colnames(df0)=c("x","y")
  return(df0)
}


fadecols = function(cols,fade=0.5)
{
  rgbvals = col2rgb(cols)/256
  newcols = c()
  for(i in 1:length(cols))
  {
    newcols[i] = rgb(rgbvals[1,i],rgbvals[2,i],rgbvals[3,i],fade)
  }
  return(newcols)
}

# load endo:
load("endometrial validation data.RData")
# load crc:
load("CRC validation data.RData")
# rename MSI variable so it's consistent w endo:
crc$annot$MSI = as.character(crc$annot$MSI)
crc$annot$MSI[crc$annot$MSI=="MSI-H"] = "MSI"
crc$annot$MSI[crc$annot$MSI=="MSI-L"] = "MSS"
crc$annot$MSI = factor(crc$annot$MSI,levels = c("MSS","MSI"))

# mash together:
all = list()
all$endo = endo
all$crc = crc
# add colors:
for(name in names(all))
{
  all[[name]]$annot$col = c(rgb(1,0,0,.5),rgb(0,0,1,.5))[(all[[name]]$annot$MSI=="MSI")+2*(all[[name]]$annot$MSI=="MSS")]
}
##### analyze:

##### look at key4 genes in the validation datasets: a boxplot of each gene,
#     with lines for the fitted center and the tcga-derived cutoff:

## assemble df for ggplot: 
key4genes = c("MLH1","MSH2","MSH6","PMS2")
df0 = cbind(as.data.frame(factor(c(as.character(all[["endo"]]$annot$MSI),
                                      as.character(all[["crc"]]$annot$MSI)),levels = c("MSS","MSI"))),
            rbind(all[["endo"]]$e[,key4genes],all[["crc"]]$e[,key4genes]))
colnames(df0)[1] = "MSI"
df0$dataset = c(rep("Endometrial/Neuroendocrine",nrow(all[["endo"]]$scores)),rep("Colorectal",nrow(all[["crc"]]$scores)))
# remove NAs:
df0 = df0[!is.na(df0$MSI),]
# melt it: 
df1 = gather(df0,gene,expr,MLH1:PMS2)
# make a "MMR" variable for better naming:
df1$MMR = c("MMRd","MMR-proficient")[1*(df1$MSI=="MSI")+2*(df1$MSI=="MSS")]

# combine centers for hlines:
center = cbind(data.frame(names(c(endo$centers,crc$centers)),stringsAsFactors = F),
               c(endo$centers,crc$centers),
               rep(c("Endometrial/Neuroendocrine","Colorectal"),each=4))
colnames(center) = c("gene","mu","dataset")

#load parameters: 
load("parameters for MSI algorithm.RData")
# add a second line for center - 2 sds:
center$thresh = c(endo$centers,crc$centers) -2*c(sds["UCEC",names(endo$centers)],sds["COAD",names(crc$centers)])

## ggplot:
tiff("supplemental figure 1 - MMR genes vs. MSI in validation.tiff",height = 7,width=7,units="in",res=300)
g = ggplot(df1,aes(MMR,expr)) + geom_boxplot(outlier.shape = NA) + geom_jitter(aes(colour = MSI))
g1 = g + facet_grid(gene~dataset,scales = "free") +  
  scale_color_manual(values=c(rgb(0,0,1,.5),rgb(1,0,0,.5)))
g2 = g1+labs(y = "Log2 expression",x = "MSI status",size=2)+
  theme(axis.text=element_text(10))+theme(axis.title=element_text(size=16),strip.text = element_text(size=13))
g3 = (g2+theme_tufte()+
        theme(panel.background = element_rect(colour = "grey20", size=.5, fill=NA)))
print(g3 + geom_hline(data = center,aes(yintercept = mu), colour = fadecols('forestgreen',0.5)) +
     geom_hline(data = center,aes(yintercept = thresh), colour = fadecols('forestgreen',0.5),lty=2))
dev.off()


##### main performance summary plot:
# 6 plots to draw (3 per dataset): 
# DE vs. LOE with some joint score contours drawn
# boxplot of joint score ~ MSI
# ROCs
tiff("Figure 4 - validation results.tiff",height=9,width=7,units="in",res=300)
par(mfrow=c(3,2))
## plot LOE vs. DE:
for(name in rev(names(all)))
{
  if(name=="crc"){main = "Colorectal"}
  if(name=="endo"){main = "Endometrial/Neuroendocrine"}
  # plot the 2 scores:
  plot(all[[name]]$scores[,c("DE","LOE")],pch=16,col=all[[name]]$annot$col,cex.lab=1.5,cex=1.5,
       xlim = range(c(all[["crc"]]$scores[,"DE"],all[["endo"]]$scores[,"DE"])),
       ylim = range(c(all[["crc"]]$scores[,"LOE"],all[["endo"]]$scores[,"LOE"])),
       xlab="Hypermutation Predictor Score",ylab="MMR Loss Score",main=main)
  # draw contours:
  scorethresholds = c(2.057912,2.699444,2.938537,3.428994)
  names(scorethresholds) = c("0.05","0.01","0.005","0.001")
  curve0 = rbind(getcontours(scorethresholds["0.05"]),NA)
  curve1 = rbind(getcontours(scorethresholds["0.01"]),NA)
  #curve2 = rbind(getcontours(scorethresholds["0.005"]),NA)
  curve3 = rbind(getcontours(scorethresholds["0.001"]),NA)
  
  # draw the boundary:
  lines(curve0,col="grey50")
  lines(curve1,col="grey50")
  lines(curve3,col="grey50")
}

## boxplot of joint score ~ MSI
par(cex.axis=1.3)
for(name in rev(names(all)))
{
  boxplot(all[[name]]$scores[,"joint"]~all[[name]]$annot$MSI,ylab="MSI Predictor Score",outline=F,
          cex.lab=1.5,ylim=range(c(all[["crc"]]$scores[,"joint"],all[["endo"]]$scores[,"joint"])),cex.names=2,
          names = c("MMR-proficient","MMRd"))
  points(jitter(as.numeric(as.factor(all[[name]]$annot$MSI))),all[[name]]$scores[,"joint"],pch=16,
         col=all[[name]]$annot$col,cex=1.5)
  abline(h=scorethresholds[c("0.05","0.01","0.001")],col="grey50")
}


## plot ROCs:
# ROC for LOE:
for(name in rev(names(all)))
{
  roc1=roc(all[[name]]$annot$MSI=="MSI",all[[name]]$scores[,"LOE"])
  roc2=roc(all[[name]]$annot$MSI=="MSI",all[[name]]$scores[,"DE"])
  roc3=roc(all[[name]]$annot$MSI=="MSI",all[[name]]$scores[,"joint"])
  
  plot(roc1,main="",col="limegreen",cex.lab=1.3,lwd=3,xlab = "False Positive Rate",ylab="True positive rate")
  plot(roc2,add=TRUE,col="dodgerblue3",lwd=3)
  plot(roc3,add=TRUE,col="orange",lwd=3)
  legend("bottomright",legend = paste0(c("MMR Loss","Hypermut. score","MSI Predictor"),": AUC = ",
                                       c(round(roc1$auc,3),round(roc2$auc,3),round(roc3$auc,3))),
         cex=.95,lty=1,col=c("limegreen","dodgerblue3","orange"),lwd=2)
}
dev.off()


#### summary stats: 
# what sensitivity is achieved at 100%spec?
for(name in names(all))
{
  temp = all[[name]]
  # max MSS score:
  max.mss = max(temp$scores[temp$annot$MSI=="MSS","joint"],na.rm=T)
  # prop of MSI above that thresh
  print(mean(temp$scores[temp$annot$MSI=="MSI","joint"]>max.mss,na.rm=T))
  print(mean((temp$annot$MSI)[temp$scores[,"joint"]>max.mss]=="MSI",na.rm=T))
}


####### added 9-10-2018: summary tables:
# load in source datasets for IHC/PCR/clinical:
for(name in names(all))
{
  temp = get(name)
  stats = c(paste0(key4genes," expression loss"),
            "MMR loss score", "Hypermutation predictor score", "MSI predictor score")
  out = matrix(NA, nrow(temp$scores), length(stats), dimnames = list(rownames(temp$scores), stats))
  # fill in single gene loss:
  for(gene in key4genes)
  {
    if(name == "crc"){tempthresh = center[(center$gene==gene)&(center$dataset=="Colorectal"), "thresh"]}
    if(name == "endo"){tempthresh = center[(center$gene==gene)&(center$dataset=="Endometrial/Neuroendocrine"), "thresh"]}
    out[,paste0(gene, " expression loss")] = temp$scores[, gene] < tempthresh
  }
  # fill in scores:
  out[, c("MMR loss score", "Hypermutation predictor score", "MSI predictor score")] = 
    round(temp$scores[, c("LOE", "DE", "joint")],4)
  # fill in IHC/qPCR data:
  if(name == "crc")
  {
    out = cbind(out, temp$annot)
    out$`Concordance with IHC` = NA
    out$`Concordance with IHC`[(out$MSI=="MSI") & (out$`MSI predictor score` > 2.057912)] = "concordant"
    out$`Concordance with IHC`[(out$MSI=="MSS") & (out$`MSI predictor score` <= 2.057912)] = "concordant"
    out$`Concordance with IHC`[(out$MSI=="MSI") & (out$`MSI predictor score` < 2.057912)] = "disconcordant"
    out$`Concordance with IHC`[(out$MSI=="MSS") & (out$`MSI predictor score` > 2.057912)] = "disconcordant"
    
  }
  if(name == "endo")
  {
    extra = temp$annot[, c(key4genes, "MSI", "Mutations")]
    colnames(extra) = c(paste0(key4genes, " loss per IHC"), "MSI call by IHC/qPCR", "Mutations")
    out = cbind(out, extra)
    out$`Concordance with IHC` = NA
    out$`Concordance with IHC`[(out$`MSI call by IHC/qPCR`=="MSI") & (out$`MSI predictor score` > 2.057912)] = "concordant"
    out$`Concordance with IHC`[(out$`MSI call by IHC/qPCR`=="MSS") & (out$`MSI predictor score` <= 2.057912)] = "concordant"
    out$`Concordance with IHC`[(out$`MSI call by IHC/qPCR`=="MSI") & (out$`MSI predictor score` < 2.057912)] = "disconcordant"
    out$`Concordance with IHC`[(out$`MSI call by IHC/qPCR`=="MSS") & (out$`MSI predictor score` > 2.057912)] = "disconcordant"
  }
  write.csv(out, file = paste0("summary table of ", name, " validation data.csv"))
}
